# Supplementary material for: Multi-Scale Mechanics of Cryopreserved Human Arterial Allografts Across a Six-Month Period
Source: J Funct Biomater. 2025 May 29;16(6):198. doi: 10.3390/jfb16060198 (PMC12194050; doi:10.3390/jfb16060198)
Supplement: Supplementary file 1 [file jfb-16-00198-s001.zip]

Archive with 1 entries (1 files):
- jfb-3587974-supplementary.xlsx
