# Supplementary material for: Multi-Scale Mechanics of Cryopreserved Human Arterial Allografts Across a Six-Month Period
Source: J Funct Biomater. 2025 May 29;16(6):198. doi: 10.3390/jfb16060198 (PMC12194050; doi:10.3390/jfb16060198)
Supplement: Supplementary file 1 [file jfb-16-00198-s001.zip › jfb-3587974-supplementary.xlsx]

## Sheet: Biomechanical test results
Donor	Sample	Tensile strength (N/mm3)	Stretch ratio at maximum load	Extensibility	Engineering stress (N/mm2)	True stress (N/mm2)
1	BC	0.1	2.08946	0.3	1.08944	2.27635
	C0	0.254	2.4939	0.395778	2.15447	5.37303
	C1	0.166	2.4615	0.128866	1.44091	3.54679
	C12	0.192	2.88366	0.251889	1.70204	4.9081
	C24	0.145	2.7223	0.35545	1.35372	3.68522
2	BC	0.053	1.6773	0.147059	0.407767	0.683946
	C0	0.054	1.50703	0.121951	0.487934	0.735332
	C1	0.089	1.4163	0.132626	0.751284	1.06404
	C12	0.104	1.59702	0.174216	0.687715	1.0983
	C24	0.096	1.33154	0.127551	0.841564	1.12058
3	BC	0.064	1.61141	0.245902	0.842885	1.35824
	C0	0.051	1.74265	0.265487	0.620152	1.08071
	C1	0.101	1.64384	0.253378	1.28632	2.1145
	C12	0.075	1.83626	0.391389	0.830904	1.52575
	C24	0.088	1.83807	0.274725	1.03601	1.90426
4	BC	0.115	1.88174	0.204918	1.22394	2.30314
	C0	0.123	1.84341	0.2	1.3413	2.47257
	C1	0.145	2.02139	0.207039	1.53389	3.1006
	C12	0.119	2.06412	0.344037	1.14857	2.37079
	C24	0.086	1.81028	0.200803	0.935416	1.69337
5	BC	0.197	1.97194	0.337079	1.92857	3.80301
	C0	0.149	1.77488	0.217865	1.49742	2.65773
	C1	0.312	1.98954	0.2	3.39977	6.76398
	C12	0.176	2.07804	0.253165	1.55216	3.22545
	C24	0.089	1.54834	0.245098	0.806448	1.24865
6	BC	0.17	2.28632	0.375	1.51636	3.46688
	C0	0.146	1.95096	0.294118	1.62397	3.16829
	C1	0.114	1.90605	0.323276	1.16216	2.21513
	C12	0.077	1.88638	0.287908	0.871637	1.64424
	C24	0.15	1.94272	0.307377	1.59791	3.10429
7	BC	0.266	2.08654	0.333333	2.63422	5.49639
	C0	0.276	2.22234	0.358852	2.55722	5.68303
	C1	0.321	2.50406	0.369458	2.89537	7.25016
	C12	0.297	2.13094	0.320513	3.04361	6.48576
	C24	0.263	2.40873	0.364078	2.40457	5.79198
8	BC	0.052	1.75341	0.206186	0.551667	0.967301
	C0	0.144	2.05806	0	1.30028	2.67606
	C1	0.183	1.83803	0.192678	2.06243	3.7908
	C12	0.161	1.84108	0.2	1.75739	3.23549
	C24	0.093	1.62817	0.184502	1.08654	1.76907
9	BC	0.15	1.93598	0.290698	1.1678	2.26084
	C0	0.118	2.31753	0.398936	0.996516	2.30946
	C1	0.312	2.15732	0.357995	2.90002	6.25627
	C12	0.126	2.21609	0.445104	0.964525	2.13747
	C24	0.141	2.04445	0.375	1.25084	2.55728
10	BC	0.093	2.05806	0.26178	0.791562	1.62908
	C0	0.08	1.95133	0.236967	0.750883	1.46522
	C1	0.096	1.86455	0.21322	0.991501	1.8487
	C12	0.044	1.88396	0	0.436473	0.822298
	C24	0.061	2.02608	0.357995	0.566599	1.14798
11	BC	0.162	1.80262	0.3367	1.11151	2.00363
	C0	0.197	2.28965	0.308642	1.45075	3.32172
	C1	0.22	1.78488	0.364964	1.40497	2.50769
	C12	0.143	1.66743	0.145773	1.10721	1.84621
	C24	0.156	1.74273	0.162866	1.10029	1.91751

## Sheet: Atomic Force Microscopy results
Donor ID	Sample	Young's modulus (Gpa)
1	BC	3.274
	C0	4.121
	C0	4.121
	C12	11.868
	C24	5.733
2	BC	2.288
	C0	3.292
	C1	4.61
	C12	7.028
	C24	7.88
3	BC	2.407
	C0	2.726
	C1	5.105
	C12	1.889
	C24	9.248
4	BC	2.097
	C0	1.742
	C1	3.131
	C12	5.685
	C24	5.935
5	BC	6.23
	C0	4.291
	C1	6.534
	C12	3.512
	C24	4.632
6	BC	3.684
	C0	3.951
	C1	4.441
	C12	1.998
	C24	2.132
7	BC	8.731
	C0	9.717
	C1	5.88
	C12	4.69
	C24	9.81
8	BC	6.495
	C0	-
	C1	7.1
	C12	5.28
	C24	11.864
9	BC	-
	C0	1.898
	C1	4.974
	C12	7.519
	C24	8.615
10	BC	2.476
	C0	5.343
	C1	4.804
	C12	7.437
	C24	6.139
11	BC	3.791
	C0	3.175
	C1	2.049
	C12	1.916
	C24	0.959
